# Supplementary material for: Environmental DNA detection tracks established seasonal occurrence of blacktip sharks (Carcharhinus limbatus) in a semi-enclosed subtropical bay
Source: Sci Rep. 2020 Jul 16;10:11847. doi: 10.1038/s41598-020-68843-0 (PMC7367289; doi:10.1038/s41598-020-68843-0)
Supplement: Supplementary file 1 — Supplementary Information 1. [file 41598_2020_68843_MOESM1_ESM.xlsx]

## Sheet: Front Page
Manuscript title:	Environmental DNA tracks established seasonal occurrence of blacktip sharks (Carcharhinus limbatus) in a semi-enclosed subtropical bay
Authors:	Bautisse D Postaire1*, Judith Bakker 1, Jayne Gardiner 2, Tonya Wiley3, Demian D Chapman1
Affiliations	1Department of Biological Sciences, Florida International University, 3000 NE 151st Street,
	North Miami, FL 33181, USA
	2New College of Florida, Division of Natural Sciences, 5800 Bayshore Rd, Sarasota, FL
	34243, USA
	3Havenworth Coastal Conservation, 5120 Beacon Road, Palmetto, Florida 34221, USA
Corresponding author:	*Correspondence to be addressed to: postaireb@gmail.com

## Sheet: Gillnet
Year	Month	Sampling Technique	Latitude	Longitude	n C. limbatus caught
2018	April	Gillnett	27.5593	-82.6286	0
2018	April	Gillnett	27.5424	-82.6118	0
2018	April	Gillnett	27.5572	-82.6004	0
2018	April	Gillnett	27.5406	-82.5891	0
2018	April	Gillnett	27.569	-82.578	0
2018	April	Gillnett	27.5733	-82.5699	0
2018	April	Gillnett	27.5644	-82.5692	2
2018	May	Gillnett	27.5494	-82.6267	0
2018	May	Gillnett	27.5649	-82.6138	0
2018	May	Gillnett	27.5328	-82.6083	0
2018	May	Gillnett	27.5617	-82.571	0
2018	May	Gillnett	27.5706	-82.5652	0
2018	June	Gillnett	27.5507	-82.6134	0
2018	June	Gillnett	27.5654	-82.6094	2
2018	June	Gillnett	27.5579	-82.5892	3
2018	June	Gillnett	27.5614	-82.571	0
2018	June	Gillnett	27.5657	-82.5708	0
2018	July	Gillnett	27.5422	-82.6147	0
2018	July	Gillnett	27.5609	-82.6087	0
2018	July	Gillnett	27.5628	-82.587	0
2018	July	Gillnett	27.5491	-82.5816	16
2018	July	Gillnett	27.5685	-82.568	0
2018	July	Gillnett	27.5659	-82.5673	1
2018	August	Gillnett	27.5419	-82.6143	0
2018	August	Gillnett	27.5418	-82.6052	0
2018	August	Gillnett	27.5562	-82.604	0
2018	August	Gillnett	27.5534	-82.5971	0
2018	August	Gillnett	27.5625	-82.5871	0
2018	August	Gillnett	27.5675	-82.5725	0
2018	September	Gillnet	27.5652	-82.6117	0
2018	September	Gillnet	27.5517	-82.6077	0
2018	September	Gillnet	27.5588	-82.5933	0
2018	September	Gillnet	27.545	-82.586	0
2018	September	Gillnet	27.5501	-82.58	0
2018	September	Gillnet	27.5684	-82.5781	1
2018	October	Gillnett	27.5494	-82.6196	0
2018	October	Gillnett	27.5523	-82.5972	0
2018	October	Gillnett	27.5345	-82.5966	0
2018	October	Gillnett	27.5615	-82.588	0
2018	October	Gillnet	27.5495	-82.5815	0
2018	October	Gillnet	27.5685	-82.5806	1
2018	October	Gillnet	27.5655	-82.5722	0
2019	April	Gillnet	27.5496	-82.6201	0
2019	April	Gillnet	27.5372	-82.6021	0
2019	April	Gillnet	27.5625	-82.5872	0
2019	May	Gillnet	27.5424	-82.6124	0
2019	May	Gillnet	27.5312	-82.6082	0
2019	May	Gillnet	27.5484	-82.5826	0
2019	May	Gillnet	27.5666	-82.5671	0
2019	June	Gillnet	27.5518	-82.6173	0
2019	June	Gillnet	27.5369	-82.5924	0
2019	June	Gillnet	27.5688	-82.5785	0
2019	June	Gillnet	27.572	-82.5635	2
2019	July	Gillnet	27.5425	-82.6114	0
2019	July	Gillnet	27.5355	-82.5944	0
2019	July	Gillnet	27.5466	-82.5842	0
2019	July	Gillnet	27.5657	-82.5677	0
2019	August	Gillnet	27.5517	-82.6169	0
2019	August	Gillnet	27.5523	-82.5975	0
2019	August	Gillnet	27.5335	-82.597	0
2019	August	Gillnet	27.5689	-82.5728	0
2019	September	Gillnet	27.5516	-82.6155	0
2019	September	Gillnet	27.5611	-82.6112	0
2019	September	Gillnet	27.5375	-82.6063	0
2019	September	Gillnet	27.5531	-82.5986	0
2019	October	Gillnet	27.5422	-82.6122	0
2019	October	Gillnet	27.5304	-82.6024	1
2019	October	Gillnet	27.5678	-82.5834	0
2019	October	Gillnet	27.5492	-82.5804	0

## Sheet: Longline
Year	Month	Sampling Technique	Latitude	Longitude	n C. limbatus caught
2019	April	Longline	27.5496	-82.606	0
2019	April	Longline	27.5362	-82.5942	0
2019	April	Longline	27.5643	-82.5795	8
2019	May	Longline	27.546	-82.6066	2
2019	May	Longline	27.5311	-82.6065	0
2019	May	Longline	27.5459	-82.5887	0
2019	May	Longline	27.5667	-82.5699	3
2019	June	Longline	27.5489	-82.622	0
2019	June	Longline	27.5338	-82.6014	1
2019	June	Longline	27.5602	-82.5855	5
2019	June	Longline	27.5685	-82.5683	2
2019	July	Longline	27.5458	-82.6055	0
2019	July	Longline	27.5341	-82.6021	1
2019	July	Longline	27.5517	-82.5793	2
2019	July	Longline	27.5658	-82.5696	1
2019	August	Longline	27.5514	-82.6035	0
2019	August	Longline	27.5332	-82.6034	0
2019	August	Longline	27.5513	-82.5965	1
2019	August	Longline	27.5669	-82.5697	0
2019	September	Longline	27.5482	-82.6221	0
2019	September	Longline	27.5651	-82.6096	1
2019	September	Longline	27.5355	-82.6049	0
2019	September	Longline	27.5565	-82.5989	0
2019	October	Longline	27.5468	-82.6029	0
2019	October	Longline	27.5329	-82.6013	0
2019	October	Longline	27.5447	-82.591	0
2019	October	Longline	27.5628	-82.5789	8

## Sheet: eDNA
Year	Month	Sampling Technique	Latitude	Longitude
2018	June	eDNA	27.5493	-82.6125
2018	June	eDNA	27.5654	-82.6094
2018	June	eDNA	27.5576	-82.5871
2018	June	eDNA	27.5656	-82.5727
2018	June	eDNA	27.5628	-82.5703
2018	July	eDNA	27.5439	-82.6149
2018	July	eDNA	27.5623	-82.6096
2018	July	eDNA	27.5616	-82.5858
2018	July	eDNA	27.5491	-82.5816
2018	July	eDNA	27.565	-82.5689
2018	August	eDNA	27.5434	-82.6132
2018	August	eDNA	27.5578	-82.6045
2018	August	eDNA	27.5423	-82.6035
2018	August	eDNA	27.5537	-82.5953
2018	August	eDNA	27.5625	-82.5854
2018	August	eDNA	27.567	-82.5744
2018	September	eDNA	27.5636	-82.6113
2018	September	eDNA	27.5515	-82.6059
2018	September	eDNA	27.5574	-82.594
2018	September	eDNA	27.5451	-82.5876
2018	September	eDNA	27.5506	-82.5817
2018	September	eDNA	27.5669	-82.5777
2018	October	eDNA	27.5478	-82.6189
2018	October	eDNA	27.5361	-82.597
2018	October	eDNA	27.5529	-82.5954
2018	October	eDNA	27.5606	-82.5869
2018	October	eDNA	27.5504	-82.583
2018	October	eDNA	27.5669	-82.5805
2019	April	eDNA	27.5493	-82.6184
2019	April	eDNA	27.5473	-82.6157
2019	April	eDNA	27.5377	-82.5951
2019	April	eDNA	27.5401	-82.5931
2019	April	eDNA	27.5583	-82.5863
2019	April	eDNA	27.5624	-82.5857
2019	May	eDNA	27.5428	-82.6142
2019	May	eDNA	27.5441	-82.6134
2019	May	eDNA	27.5326	-82.6072
2019	May	eDNA	27.5367	-82.6029
2019	May	eDNA	27.5505	-82.5838
2019	May	eDNA	27.5496	-82.5838
2019	May	eDNA	27.5639	-82.5764
2019	May	eDNA	27.5653	-82.5693
2019	June	eDNA	27.5517	-82.6173
2019	June	eDNA	27.5371	-82.5932
2019	June	eDNA	27.5674	-82.579
2019	June	eDNA	27.5736	-82.564
2019	August	eDNA	27.5509	-82.6185
2019	August	eDNA	27.5351	-82.5965
2019	August	eDNA	27.5526	-82.5957
2019	August	eDNA	27.5684	-82.5754
2019	September	eDNA	27.55	-82.6151
2019	September	eDNA	27.5626	-82.6111
2019	September	eDNA	27.5361	-82.6056
2019	September	eDNA	27.5522	-82.597
2019	October	eDNA	27.5434	-82.6117
2019	October	eDNA	27.5311	-82.6038
2019	October	eDNA	27.567	-82.582
2019	October	eDNA	27.5504	-82.5816
