# Supplementary material for: Environmental DNA detection tracks established seasonal occurrence of blacktip sharks (Carcharhinus limbatus) in a semi-enclosed subtropical bay
Source: Sci Rep. 2020 Jul 16;10:11847. doi: 10.1038/s41598-020-68843-0 (PMC7367289; doi:10.1038/s41598-020-68843-0)
Supplement: Supplementary file 3 — Supplementary Information 3. [file 41598_2020_68843_MOESM3_ESM.xlsx]

## Sheet: Front Page
Manuscript title:	Environmental DNA tracks established seasonal occurrence of blacktip sharks (Carcharhinus limbatus) in a semi-enclosed subtropical bay
Authors:	Bautisse D Postaire1*, Judith Bakker 1, Jayne Gardiner 2, Tonya Wiley3, Demian D Chapman1
Affiliations	1Department of Biological Sciences, Florida International University, 3000 NE 151st Street,
	North Miami, FL 33181, USA
	2New College of Florida, Division of Natural Sciences, 5800 Bayshore Rd, Sarasota, FL
	34243, USA
	3Havenworth Coastal Conservation, 5120 Beacon Road, Palmetto, Florida 34221, USA
Corresponding author:	*Correspondence to be addressed to: postaireb@gmail.com

## Sheet: Accession numbers
Genus	Species	Accession number
Carcharhinus	amblyrhynchoides	JQ519102.1
Carcharhinus	amblyrhynchoides	JQ519095.1
Carcharhinus	brevipinna	JQ518625.1
Carcharhinus	cf. leucas	JQ518613.1
Carcharhinus	cf. leucas	JQ518627.1
Carcharhinus	cf. leucas	JQ518623.1
Carcharhinus	limbatus	JQ518621.1
Carcharhinus	obscurus	JQ518612.1
Carcharhinus	perezii	JQ518608.1
Galeocerdo	cf. cuvier	JQ518633.1
Galeocerdo	cuvier	JQ519164.1
Carcharias	taurus	JQ518737.1
Ginglymostoma	cf. cirratum	JQ519168.1
Ginglymostoma	cirratum	JQ518741.1
Negaprion	brevirostris	JQ518643.1
Prionace	glauca	JQ518645.1
Rhizoprionodon	acutus	JQ518653.1
Rhizoprionodon	cf. acutus	JQ518652.1
Rhizoprionodon	cf. acutus	JQ518649.1
Rhizoprionodon	cf. acutus	JQ519100.1
Rhizoprionodon	lalandii	JQ518646.1
Rhizoprionodon	longurio	JQ518650.1
Rhizoprionodon	oligolynx	JQ519096.1
Rhizoprionodon	porosus	JQ518648.1
Rhizoprionodon	taylori	JQ518647.1
Rhizoprionodon	terraenovae	JQ518651.1
Sphyrna	cf. tiburo	JQ518689.1
Sphyrna	corona	JQ518688.1
Sphyrna	lewini	JQ518691.1
Sphyrna	lewini	JQ519063.1
Sphyrna	mokarran	JQ518692.1
Sphyrna	mokarran	JQ519091.1
Sphyrna	tiburo	JQ518693.1
Sphyrna	tudes	JQ518690.1
Sphyrna	zygaena	JQ519079.1
