# Supplementary material for: Environmental DNA detection tracks established seasonal occurrence of blacktip sharks (Carcharhinus limbatus) in a semi-enclosed subtropical bay
Source: Sci Rep. 2020 Jul 16;10:11847. doi: 10.1038/s41598-020-68843-0 (PMC7367289; doi:10.1038/s41598-020-68843-0)
Supplement: Supplementary file 4 — Supplementary Information 4. [file 41598_2020_68843_MOESM4_ESM.xlsx]

## Sheet: Front Page
Manuscript title:	Environmental DNA tracks established seasonal occurrence of blacktip sharks (Carcharhinus limbatus) in a semi-enclosed subtropical bay
Authors:	Bautisse D Postaire1*, Judith Bakker 1, Jayne Gardiner 2, Tonya Wiley3, Demian D Chapman1
Affiliations	1Department of Biological Sciences, Florida International University, 3000 NE 151st Street,
	North Miami, FL 33181, USA
	2New College of Florida, Division of Natural Sciences, 5800 Bayshore Rd, Sarasota, FL
	34243, USA
	3Havenworth Coastal Conservation, 5120 Beacon Road, Palmetto, Florida 34221, USA
Corresponding author:	*Correspondence to be addressed to: postaireb@gmail.com

## Sheet: Cq values
Year	Month	Lat	Long	Cq_replicate 1	Cq_replicate 2	Cq_replicate 3	Cq_replicate 4	Cq_replicate 5	Cq_replicate 6	Cq_mean	qPCR product name	Accession number
2018	June	27.5657	-82.5708	47.93	48.63	54.66	38.87	45.04	47.78	47.1517
2018	June	27.5507	-82.6134	80	55.88	69.13	80	80	80	62.505
2018	June	27.5614	-82.571	45.43	47.17	80	80	80	80	46.3	NADH2-qPCR product_11	MT490239
2018	June	27.5579	-82.5892	54.03	40.94	80	80	80	80	47.485	NADH2-qPCR product_13	MT490241
2018	June	27.5654	-82.6094	80	43.36	48.22	80	80	80	45.79	NADH2-qPCR product_12	MT490240
2018	July	27.5616	-82.5858	80	43.72	45.59	80	45.35	42.18	44.21
2018	July	27.5609	-82.6087	80	80	80	40.01	80	80	80
2018	July	27.5439	-82.6149	80	46.96	45.07	43.68	80	80	45.2367	NADH2-qPCR product_8	MT490236
2018	July	27.5659	-82.5673	40.53	41.36	80	80	80	44.5	42.13
2018	July	27.5491	-82.5816	46.78	44.26	44.15	44.01	43	41.83	44.005	NADH2-qPCR product_3	MT490231
2018	August	27.5562	-82.604	80	80	80	80	80	80	80
2018	August	27.5419	-82.6143	80	80	80	80	42.68	80	80
2018	August	27.5418	-82.6052	46.39	50.17	80	80	80	80	48.28	NADH2-qPCR product_4	MT490232
2018	August	27.5625	-82.5871	51.35	80	80	80	80	80	80
2018	August	27.5675	-82.5725	80	80	80	80	80	80	80
2018	August	27.5534	-82.5971	55.12	80	80	80	80	80	80
2018	September	27.5515	-82.6059	48.78	46.52	51.47	80	42.95	45.58	47.06	NADH2-qPCR product_6	MT490234
2018	September	27.5669	-82.5777	80	80	46.31	47.57	80	80	46.94	NADH2-qPCR product_7	MT490235
2018	September	27.5451	-82.5876	80	44.91	44.82	50.89	80	80	46.8733	NADH2-qPCR product_10	MT490238
2018	September	27.5636	-82.6113	80	80	80	80	80	80	80
2018	September	27.5573	-82.5941	44.58	48.05	80	80	80	80	46.315	NADH2-qPCR product_1	MT490229
2018	September	27.5507	-82.5818	61.24	53.44	80	39.87	45.04	47.78	49.474
2018	October	27.5685	-82.5806	80	80	80	80	80	80	80
2018	October	27.5615	-82.588	80	80	80	80	80	80	80
2018	October	27.5495	-82.5815	80	80	80	80	80	80	80
2018	October	27.5345	-82.5966	80	80	80	80	80	80	80
2018	October	27.5494	-82.6196	80	80	80	80	80	80	80
2018	October	27.5523	-82.5972	80	80	80	80	80	80	80
2019	April	27.5496	-82.606	53.49	52.78	80	41.8	46.16	46.23	48.092	NADH2-qPCR product_9	MT490237
2019	April	27.5496	-82.6201	80	80	80	80	80	80	80
2019	April	27.5643	-82.5795	80	80	80	80	80	80	80
2019	April	27.5625	-82.5872	80	80	80	80	80	80	80
2019	April	27.5372	-82.6021	40.93	43.98	49.82	49.16	50.07	62.47	49.405
2019	April	27.5362	-82.5942	55.08	58.04	80	67.96	80	80	60.36	NADH2-qPCR product_5	MT490233
2019	May	27.5667	-82.5699	80	80	80	80	80	80	80
2019	May	27.5663	-82.5681	80	80	80	69.5	80	80	80
2019	May	27.5311	-82.6065	80	80	80	80	80	80	80
2019	May	27.5312	-82.6082	80	80	80	49.23	80	43.79	46.51
2019	May	27.546	-82.6066	38.89	40.69	44.67	41.86	44.4	80	42.102	NADH2-qPCR product_2	MT490230
2019	May	27.5424	-82.6124	54.89	80	80	40.13	80	44.52	46.5133
2019	May	27.5459	-82.5887	41.52	42.57	80	40.3	43.96	44.94	42.658
2019	May	27.5484	-82.5826	61.51	58	80	46.56	42.62	80	52.1725	NADH2-qPCR product_14	MT490242
2019	June	27.5518	-82.6173	40.39	80	80	40.99	80	80	40.69
2019	June	27.5369	-82.5924	80	80	80	80	80	80	80
2019	June	27.572	-82.5635	38.67	80	80	80	80	80	80
2019	June	27.5688	-82.5785	37.78	80	80	51.89	80	80	44.835
2019	August	27.5689	-82.5728	80	80	80	80	80	80	80
2019	August	27.5517	-82.6169	80	80	80	80	80	80	80
2019	August	27.5523	-82.5975	80	80	80	80	80	80	80
2019	August	27.5335	-82.597	80	80	80	80	80	80	80
2019	September	27.5516	-82.6155	45.07	80	80	80	80	80	80
2019	September	27.5611	-82.6112	44.19	80	80	45.88	80	80	45.035
2019	September	27.5531	-82.5986	50.29	80	80	80	80	80	80
2019	September	27.5375	-82.6063	80	80	80	80	36.38	80	80
2019	October	27.5422	-82.6122	42.55	80	47.48	43.49	46.29	49.61	45.884
2019	October	27.5492	-82.5804	80	44.58	80	80	80	80	80
2019	October	27.5678	-82.5834	80	80	80	80	80	80	80
2019	October	27.5304	-82.6024	80	80	80	80	80	80	80
