# Supplementary material for: Environmental DNA detection tracks established seasonal occurrence of blacktip sharks (Carcharhinus limbatus) in a semi-enclosed subtropical bay
Source: Sci Rep. 2020 Jul 16;10:11847. doi: 10.1038/s41598-020-68843-0 (PMC7367289; doi:10.1038/s41598-020-68843-0)
Supplement: Supplementary file 5 — Supplementary Information 5. [file 41598_2020_68843_MOESM5_ESM.xlsx]

## Sheet: Front page
Manuscript title:	Environmental DNA tracks established seasonal occurrence of blacktip sharks (Carcharhinus limbatus) in a semi-enclosed subtropical bay
Authors:	Bautisse D Postaire1*, Judith Bakker 1, Jayne Gardiner 2, Tonya Wiley3, Demian D Chapman1
Affiliations	1Department of Biological Sciences, Florida International University, 3000 NE 151st Street,
	North Miami, FL 33181, USA
	2New College of Florida, Division of Natural Sciences, 5800 Bayshore Rd, Sarasota, FL
	34243, USA
	3Havenworth Coastal Conservation, 5120 Beacon Road, Palmetto, Florida 34221, USA
Corresponding author:	*Correspondence to be addressed to: postaireb@gmail.com

## Sheet: Gillnet
Year	Month	Sampling gear	Lat	Long	PCL (cm)	FL (cm)	TL (cm)	STL (cm)	Sex	Life stage
2018	April	Gillnet	27.5644	-82.5692	61	67	82	84	F	Juv		NM: Not Measured, shark fell out of the gear before they could be worked up.
2018	April	Gillnet	27.5644	-82.5692	56	61	75	77	F	Juv
2018	July	Gillnet	27.5659	-82.5673	42	47	57	59	F	Neo
2018	July	Gillnet	27.5491	-82.5816	74	81	100	103	M	Juv
2018	July	Gillnet	27.5491	-82.5816	47	52	64	66	F	YOY
2018	July	Gillnet	27.5491	-82.5816	43	48	58	60	F	Neo
2018	July	Gillnet	27.5491	-82.5816	60	67	82	84	F	YOY
2018	July	Gillnet	27.5491	-82.5816	42	47	55	59	M	Neo
2018	July	Gillnet	27.5491	-82.5816	45	49	60	62	M	YOY
2018	July	Gillnet	27.5491	-82.5816	46	52	64	66	M	Neo
2018	July	Gillnet	27.5491	-82.5816	NM	NM	NM	NM	NM	NM
2018	July	Gillnet	27.5491	-82.5816	47	56	63	66	F	YOY
2018	July	Gillnet	27.5491	-82.5816	46	52	63	66	M	Neo
2018	July	Gillnet	27.5491	-82.5816	46	52	64	66	M	Neo
2018	July	Gillnet	27.5491	-82.5816	64	70	86	89	F	Juv
2018	July	Gillnet	27.5491	-82.5816	43	48	59	61	F	Neo
2018	July	Gillnet	27.5491	-82.5816	45	51	62	64	F	YOY
2018	July	Gillnet	27.5491	-82.5816	59	65	82	85	F	Juv
2018	July	Gillnet	27.5491	-82.5816	47	52	64	66	F	YOY
2018	June	Gillnet	27.5579	-82.5892	60	67	81	84	M	Juv
2018	June	Gillnet	27.5579	-82.5892	41	46	56	58	F	Neo
2018	June	Gillnet	27.5579	-82.5892	NM	NM	NM	NM	NM	NM
2018	June	Gillnet	27.5654	-82.6094	43	48	59	61	NM	Neo
2018	June	Gillnet	27.5654	-82.6094	62	69	84	87	F	Juv
2018	October	Gillnet	27.5685	-82.5806	58	62	77	81	M	YOY
2018	September	Gillnet	27.5684	-82.5781	50	56	67	70	F	YOY
2019	October	Gillnet	27.5304	-82.6024	52	59	71	74	M	YOY

## Sheet: Longline
Year	Month	Sampling gear	Lat	Long	PCL (cm)	FL (cm)	TL (cm)	STL (cm)	Sex	Life stage
2019	April	Longlining	27.5643	-82.5795	67	75	87	92	M	Juv
2019	April	Longlining	27.5643	-82.5795	71	78	94	99	M	Juv
2019	April	Longlining	27.5643	-82.5795	60	68	80	84.5	F	Juv
2019	April	Longlining	27.5643	-82.5795	55	61.5	75	77	M	Juv
2019	April	Longlining	27.5643	-82.5795	71	79	95	99	M	Juv
2019	April	Longlining	27.5643	-82.5795	65	71	86	90	F	Juv
2019	August	Longlining	27.5513	-82.5965	49	54	66	69	F	YOY
2019	July	Longlining	27.5341	-82.6021	45	50	60	52	M	YOY
2019	July	Longlining	27.5517	-82.5793	72	81	99	102	F	Juv
2019	July	Longlining	27.5517	-82.5793	59	66	80	83	F	Juv
2019	July	Longlining	27.5658	-82.5696	60	67	82	85	F	Juv
2019	June	Longlining	27.5338	-82.6014	46	52	63	66	M	YOY
2019	June	Longlining	27.5685	-82.5683	45	51	61	64	M	YOY
2019	June	Longlining	27.5685	-82.5683	46	51	62	65	F	Neo
2019	June	Gillnetting	27.572	-82.5635	45	50	61	64	F	Neo
2019	June	Gillnetting	27.572	-82.5635	43	48	58	61	M	Neo
2019	June	Longlining	27.5602	-82.5855	59	66	80	82	F	Juv
2019	June	Longlining	27.5602	-82.5855	45	50	61	63	M	YOY
2019	June	Longlining	27.5602	-82.5855	42	48	59	61	M	Neo
2019	June	Longlining	27.5602	-82.5855	47	53	66	67	F	YOY
2019	June	Longlining	27.5602	-82.5855	43	48	58	61	M	Neo
2019	May	Longlining	27.5667	-82.5699	60	65	80	82	F	Juv
2019	May	Longlining	27.5667	-82.5699	60	68	81	83	F	Juv
2019	May	Longlining	27.5667	-82.5699	56	62	74	77	M	Juv
2019	May	Longlining	27.546	-82.6066	87	95	111	117	F	Juv
2019	May	Longlining	27.546	-82.6066	81	90	108	114	M	Juv
2019	October	Longlining	27.5628	-82.5789	54	60	71	76	M	YOY
2019	October	Longlining	27.5628	-82.5789	77	86	102	109	F	Juv
2019	October	Longlining	27.5628	-82.5789	72	78	94	98	M	Juv
2019	October	Longlining	27.5628	-82.5789	60	78	95	97	M	Juv
2019	October	Longlining	27.5628	-82.5789	54	60	74	76	F	YOY
2019	October	Longlining	27.5628	-82.5789	53	59	72	73	F	YOY
2019	October	Longlining	27.5628	-82.5789	53	59	74	75	M	YOY
2019	October	Longlining	27.5628	-82.5789	53	60	70	75	F	YOY
2019	September	Longlining	27.5651	-82.6096	97	108	130	136	M	Juv
2019	April	Longlining	27.5643	-82.5795	71	79	95	100	M	Juv
2019	April	Longlining	27.5643	-82.5795	60	68	82	85	M	Juv
